# Supplementary material for: Ecological strategies of biological and chemical control agents on wildfire disease of tobacco (Nicotiana tabacum L.)
Source: BMC Microbiol. 2021 Jun 17;21:184. doi: 10.1186/s12866-021-02237-8 (PMC8212473; doi:10.1186/s12866-021-02237-8)
Supplement: Supplementary file 2 — Additional file 2. [file 12866_2021_2237_MOESM2_ESM.xlsx]

## Sheet: KWP
Time	The number of tested tobacco plants	The degree of disease infection						The number of tested tobacco plants	The degree of disease infection						The number of tested tobacco plants	The degree of disease infection
		Grade 0	Grade 1	Grade 3	Grade 5	Grade 7	Grade 9		Grade 0	Grade 1	Grade 3	Grade 5	Grade 7	Grade 9		Grade 0	Grade 1	Grade 3	Grade 5	Grade 7	Grade 9
Day 0	9			1				10		2	1				10		2	2
	10		1	1				9		1					9
	9		1	1				10							10		1	2
	10							10		1	1				10
	11		1					11		1	2	1			11		1	1
	9			2				10		1					11		1
	10			1				9			1				12
	9		1					9							11			2	1
	11			1				8			1				9
	10		1					10							13		1
Day 7	8		1	1				8		1	1				8		1
	8		2					8		2					7			2
	7		1	1				8		1					7		1
	6		1	1				7		1					8			2
	7		1					6			1				6			1
	8		1					8		1	1				7		1	1
	8			2				7		2					7		1
	7		1					6			1				6			1
	8							9		2					8		1
	9		1					8							6			1
Day 21	6		2	1				6		3	1				7		3
	7		2					7		1	1				5		2
	6		2	1				7		2	1				5		1
	5		2	1				5		2	1				6		3
	6		2	1				5		1	1				5		1
	5		2					7		2	1				6		1	1
	6		2	1				6		2					5		2
	6		2		1			5		2		1			5		3
	5		1					7		3					7		1	2
	6		3					6		2					5		3

## Sheet: BCA
Time	The number of tested tobacco plants	The degree of disease infection						The number of tested tobacco plants	The degree of disease infection						The number of tested tobacco plants	The degree of disease infection
		Grade 0	Grade 1	Grade 3	Grade 5	Grade 7	Grade 9		Grade 0	Grade 1	Grade 3	Grade 5	Grade 7	Grade 9		Grade 0	Grade 1	Grade 3	Grade 5	Grade 7	Grade 9
Day 0	10			1				12		1		1			10				1
	9		1					10		1	1				9		1
	10							11			2				10		1	1
	10		1	1				12			1				10			1
	11		1	2	1			10		2					12		1	2
	10		1					11		1					12			1
	11		1	1				12			1				11			1
	12		1	1				9		1					10		1	1
	10		1					10			1				10
	12			1				12		1					9			1
Day 7	7		1	1				10		2	1				10		2	1
	9			1				8		2					8		2
	8		1					8		1	2				9		1
	7			1				9		2	1				8		2
	8		1					8		1					9		1	1
	8		1	1				10		2	1				8		2	1
	9			2				7		2					8		2
	8		1					8							7		1
	9		2					7		2					8		1
	6			1				8		1					7		1
Day 21	7		3	1				7		3					8		2
	5		2					6		1					6		3	1
	6		1	1				6		3					6		1
	6		3					6		1					6		1	1
	7		1					7		2					7		2
	6		2	1				5		2	1				5
	6		2					5		1					6		3
	8		3					6		3					7		2
	7		1					5							7		2
	6		3					6		3					5		3

## Sheet: CK
Time	The number of tested tobacco plants	The degree of disease infection						The number of tested tobacco plants	The degree of disease infection						The number of tested tobacco plants	The degree of disease infection
		Grade 0	Grade 1	Grade 3	Grade 5	Grade 7	Grade 9		Grade 0	Grade 1	Grade 3	Grade 5	Grade 7	Grade 9		Grade 0	Grade 1	Grade 3	Grade 5	Grade 7	Grade 9
Day 0	10		1					12		1	1				11			2
	11			1				11							11		1	1
	10		2	1				10			2				9		2
	9			1				12		1	2				9		1	2
	12		3	1				10			2				10			1
	10							9							11		2
	11		1	1				10			2				9			1
	10							9							11
	11		1					9			1				10			1
	11			1				10			1				10
Day 7	8		1					9		1					9			2
	8		1	1				8		2					8		1	2
	8			1				8		1					9		1
	9		1	1				9		1	1				8			2
	10		1	2				10		2	1				9		1	1
	8		1	1				8		2					8			1
	8			1				9		1	1				10			2
	10		1	1				9		2					9		1	1
	9			1				8		2					8			1
	8		1					8		1					9		1
Day 21	6		2	1				6			3				8		1	2	1
	6		2	3				5		2	1				7		1	2	1
	6		1	1	1			6		1	2	1			7		1	2
	5		2	1				7		1	2				8		2	2	1
	7		2	3	1			6		1	1	1			8		1	2	1
	7		1	2				5		1	1	1			6		3	2
	6		1	1				7		1	1				7			2	2
	7		2	2	1			6		1	2				7		2	1
	7		2	1				6		1		1			8			2
	6			1	1			7		1	2				8		3	1
